# Supplementary material for: Human Hematopoietic Stem Cells Enhance Maturational Differentiation of hiPSC-Derived Cardiomyocytes on Xeno-Free MatriClone-Plastic via EGFR/MAPK/ERK Signaling Pathway
Source: Pharmaceuticals (Basel). 2026 Jun 22;19(6):964. doi: 10.3390/ph19060964 (PMC13304730; doi:10.3390/ph19060964)
Supplement: Supplementary file 1 [file pharmaceuticals-19-00964-s001.zip]

Archive with 8 entries (7 files):
- Supplementary material1.pdf
- Video/
- Video/Movie S5 1ugcm2.MOV
- Video/Video S1 hipsc.MOV
- Video/Video S2  0.25ugcm2.MOV
- Video/Video S3 0.5ugcm2-15s.MOV
- Video/Video S4 0.75ugcm2-12s.MOV
- Video/Video S6 1ugcm2 MatriClone-Plastic.MOV
